# Supplementary material for: Genome-resolved metagenomics analysis provides insights into the ecological role of Thaumarchaeota in the Amazon River and its plume
Source: BMC Microbiol. 2020 Jan 15;20:13. doi: 10.1186/s12866-020-1698-x (PMC6964070; doi:10.1186/s12866-020-1698-x)
Supplement: Supplementary file 1 — Additional file 1: Dataset S1. provides GenBank accession numbers and ribosomal gene sequences for the genomes used to construct the phylogenetic tree. [file 12866_2020_1698_MOESM1_ESM.xlsx]

## Sheet: Plan1
Genome	GenBank acession number	Ribosomal protein genes
Candidatus Caldiarchaeum subterraneum	BAJ51459.1 BAJ51556.1 BAJ50184.1 BAJ50045.1 BAJ50018.1 BAJ50166.1	S11 S7 S2 L21 L11 L3
Candidatus Nitrocosmicus oleophilus	ALI34686.1 ALI36136.1 ALI36329.1 ALI35484.1 ALI37482.1 ALI36491.1	S11 S7 S2 L21 L11 L3
Candidatus Nitrosoarchaeum koreensis MY1	EGP94331.1 EGP93088.1 EGP93048.1 EGP94272.1 EGP93112.1 EGP93655.1	S11 S7 S2 L21 L11 L3
Candidatus Nitrosoarchaeum limnia BG20	EPA04596.1 EPA05031.1 EPA05563.1 EPA06579.1 EPA05765.1 EPA04775.1	S11 S7 S2 L21 L11 L3
Candidatus Nitrosomarinus catalina	WP_086907134.1 WP_086907999.1 WP_086908032.1 WP_086907181.1 WP_086907988.1 WP_086907507.1	S11 S7 S2 L21 L11 L3
Candidatus Nitrosopelagicus brevis	WP_082008716.1 WP_048105870.1 WP_048104541.1 WP_048105848.1 WP_048105734.1 WP_048105298.1	S11 S7 S2 L21 L11 L3
Candidatus Nitrosopumilus adriaticus	WP_082051964.1 WP_048117669.1 WP_048117790.1 WP_048115331.1 WP_048117441.1 WP_048116213.1	S11 S7 S2 L21 L11 L3
Candidatus Nitrosopumilus piranensis	AJM93320.1 AJM91971.1 AJM91932.1 AJM93254.1 AJM93193.1 AJM92624.1	S11 S7 S2 L21 L11 L3
Nitrosopumilus	WP_014965756.1 WP_026090018.1 WP_014964489.1 WP_014965669.1 WP_014964555.1 WP_014965074.1	S11 S7 S2 L21 L11 L3
Candidatus Nitrososphaera evergladensis SR1	AIF84972.1 AIF84787.1 AIF84637.1 AIF83165.1 AIF83269.1 AIF83896.1	S11 S7 S2 L21 L11 L3
Candidatus Nitrososphaera gargensis Ga9.2	AFU57404.1 AFU57109.1 AFU58055.1 AFU59444.1 AFU59744.1 AFU58663.1	S11 S7 S2 L21 L11 L3
Candidatus Nitrosotalea devanaterra	CUR52496.1 CUR51082.1 CUR51048.1 CUR52426.1 CUR51094.1 CUR51694.1	S11 S7 S2 L21 L11 L3
Candidatus Nitrosotenuis cloacae	WP_048187109.1 WP_048188553.1 WP_048188581.1 WP_048187202.1 WP_048188542.1 WP_048187953.1	S11 S7 S2 L21 L11 L3
Cenarchaeum symbiosum A	ABK77706.1 ABK77078.1 ABK78231.1 ABK77100.1 ABK76980.1 ABK77491.1	S11 S7 S2 L21 L11 L3
Nitrosopumilus maritimus SCM1	ABX13346.1 ABX12251.1 ABX12212.1 ABX13280.1 ABX12281.1 ABX12705.1	S11 S7 S2 L21 L11 L3
Thaumarchaeota archaeon 13_1_40CM_3_50_5	OLC85469.1 OLC85859.1 OLC81155.1 OLC85585.1 OLC82521.1 OLC84552.1	S11 S7 S2 L21 L11 L3
Thaumarchaeota archaeon 13_1_40CM_4_38_7	OLC33988.1 OLC33658.1 OLC36734.1 OLC34076.1 OLC34378.1 OLC35324.1	S11 S7 S2 L21 L11 L3
Thaumarchaeota archaeon CSP1-1	KRT61576.1 KRT62111.1 KRT62150.1 KRT61513.1 KRT62095.1 KRT60555.1	S11 S7 S2 L21 L11 L3
Thaumarchaeota archaeon N4	WP_048196524.1 WP_048194946.1 WP_048194625.1 CDI06081.1 WP_048194700.1 WP_048195427.1	S11 S7 S2 L21 L11 L3
Caldisphaera lagunensis	WP_015232208.1 WP_015233105.1 WP_015232214.1 WP_015232908.1 WP_015232908.1 WP_015232317.1	S11 S7 S2 L21 L11 L3
Thermogladius cellulolyticus	WP_015232208.1 WP_014737199.1 WP_014737210.1 WP_014737166.1 WP_014737061.1 WP_014736999.1	S11 S7 S2 L21 L11 L3
Candidatus Korarchaeum cryptofilum	WP_012310222.1 WP_012310161.1 WP_012309657.1 WP_012310234.1 WP_012309988.1 WP_083758224.1	S11 S7 S2 L21 L11 L3
Methanobrevibacter smithii ATCC 35061	ABQ87632.1 ABQ87105.1 ABQ87642.1 ABQ87582.1 ABQ86828.1 ABQ86967.1	S11 S7 S2 L21 L11 L3
Haloquadratum walsbyi C23	CCC41128.1 CCC41649.1 CCC41120.1 CCC41073.1 CCC41107.1 CCC41011.1	S11 S7 S2 L21 L11 L3
Methanococcus maripaludis C7	ABR65634.1 ABR65680.1 ABR66749.1 ABR66158.1 ABR65745.1 ABR65858.1	S11 S7 S2 L21 L11 L3
